# Supplementary material for: A new species and new records of Onchidium slugs (Gastropoda, Euthyneura, Pulmonata, Onchidiidae) in South-East Asia
Source: Zookeys. 2019 Nov 27;892:27–58. doi: 10.3897/zookeys.892.39524 (PMC6892962; doi:10.3897/zookeys.892.39524)
Supplement: XML Treatment for Onchidium melakense [file zookeys.892.39524-treatment2.xml]

<!DOCTYPE tp:taxon-treatment
  PUBLIC "-//TaxonX//DTD Taxonomic Treatment Publishing DTD v0 20100105//EN" "tax-treatment-NSO.dtd">
<tp:taxon-treatment xmlns:tp="http://www.plazi.org/taxpub"><tp:treatment-meta><kwd-group><label>Taxon classification</label><kwd><named-content xmlns:xlink="http://www.w3.org/1999/xlink" content-type="kingdom">Animalia</named-content></kwd><kwd><named-content xmlns:xlink="http://www.w3.org/1999/xlink" content-type="order">Systellommatophora</named-content></kwd><kwd><named-content xmlns:xlink="http://www.w3.org/1999/xlink" content-type="family">Onchidiidae</named-content></kwd></kwd-group><mixed-citation publication-type="journal"><person-group><name><surname>Dayrat</surname><given-names>Benoît</given-names></name><name><surname>Goulding</surname><given-names>Tricia C.</given-names></name><name><surname>Khalil</surname><given-names>Munawar</given-names></name><name><surname>Apte</surname><given-names>Deepak</given-names></name><name><surname>Tan</surname><given-names>Shau Hwai</given-names></name></person-group><article-title>A new species and new records of <italic><tp:taxon-name><tp:taxon-name-part taxon-name-part-type="genus" reg="Onchidium">Onchidium</tp:taxon-name-part></tp:taxon-name></italic> slugs (<tp:taxon-name><tp:taxon-name-part taxon-name-part-type="class">Gastropoda</tp:taxon-name-part></tp:taxon-name>, <tp:taxon-name><tp:taxon-name-part taxon-name-part-type="subclass">Euthyneura</tp:taxon-name-part></tp:taxon-name>, <tp:taxon-name><tp:taxon-name-part taxon-name-part-type="infraclass">Pulmonata</tp:taxon-name-part></tp:taxon-name>, <tp:taxon-name><tp:taxon-name-part taxon-name-part-type="family">Onchidiidae</tp:taxon-name-part></tp:taxon-name>) in South-East Asia</article-title><source>Zookeys</source><day>27</day><month>11</month><year>2019</year><volume>892</volume><fpage>27</fpage><lpage>58</lpage><pub-id pub-id-type="doi">10.3897/zookeys.892.39524</pub-id></mixed-citation></tp:treatment-meta><tp:nomenclature><tp:taxon-name><object-id xmlns:xlink="http://www.w3.org/1999/xlink" content-type="arpha" xlink:type="simple">9E20AE87-9F32-56C4-962F-47F580768879</object-id>
              <tp:taxon-name-part taxon-name-part-type="genus" reg="Onchidium">Onchidium</tp:taxon-name-part>
              <tp:taxon-name-part taxon-name-part-type="species" reg="melakense">melakense</tp:taxon-name-part>
              <object-id xmlns:xlink="http://www.w3.org/1999/xlink" content-type="zoobank" xlink:type="simple">http://zoobank.org/D7C0CD7A-C888-407B-9E36-C1544835B355</object-id>
            </tp:taxon-name><tp:taxon-authority>Dayrat &amp; Goulding</tp:taxon-authority><tp:taxon-status xmlns:xlink="http://www.w3.org/1999/xlink" xlink:type="simple">sp. nov.</tp:taxon-status><xref ref-type="fig" rid="F5">Figs 5</xref><xref ref-type="fig" rid="F6">, 6</xref><xref ref-type="fig" rid="F7">, 7</xref><xref ref-type="fig" rid="F8">, 8</xref><xref ref-type="fig" rid="F9">, 9</xref><xref ref-type="fig" rid="F10">, 10</xref><xref ref-type="fig" rid="F11">, 11</xref><xref ref-type="fig" rid="F13">, 13G, H</xref></tp:nomenclature><tp:treatment-sec sec-type="type material" id="SECID0EELAI"><title>Type material.</title><p><bold><italic>Holotype</italic>.</bold> Malaysia • holotype, designated here, 45/25 mm [5979 H]; Peninsular Malaysia, Kuala Sepatang; <named-content xmlns:xlink="http://www.w3.org/1999/xlink" content-type="dwc:verbatimCoordinates" xlink:type="simple"><named-content content-type="geo-json" specific-use="{&#34;type&#34;:&#34;Point&#34;,&#34;coordinates&#34;:[100.635550,4.843417]}" id="NCID0ESLAI" xlink:type="simple">04°50.605'N, 100°38.133'E</named-content></named-content>; 28 Jul 2016; B Dayrat and field party leg.; st 258, old forest with tall <italic><tp:taxon-name><tp:taxon-name-part taxon-name-part-type="genus" reg="Rhizophora">Rhizophora</tp:taxon-name-part></tp:taxon-name></italic> trees, high in the tidal zone (ferns), in educational mangrove preserve; <named-content xmlns:xlink="http://www.w3.org/1999/xlink" content-type="dwc:institutional_code" xlink:type="simple">USMMC</named-content> 00075.</p></tp:treatment-sec><tp:treatment-sec sec-type="material" id="SECID0EDMAI"><title>Additional material examined.</title><p>India – <bold>Andaman Islands</bold> • 1 specimen 25/15 mm [1105]; Middle Andaman, Rangat, Shyamkund; <named-content xmlns:xlink="http://www.w3.org/1999/xlink" content-type="dwc:verbatimCoordinates" xlink:type="simple"><named-content content-type="geo-json" specific-use="{&#34;type&#34;:&#34;Point&#34;,&#34;coordinates&#34;:[92.843967,12.482550]}" id="NCID0EOMAI" xlink:type="simple">12°28.953'N, 92°50.638'E</named-content></named-content>; 11 Jan 2011; B Dayrat and field party leg.; st 57, by a large river, deep mangrove with tall trees, small creeks, and many muddy logs; <named-content xmlns:xlink="http://www.w3.org/1999/xlink" content-type="dwc:institutional_code" xlink:type="simple">BNHS</named-content> 94. Malaysia – <bold>Peninsular Malaysia</bold> • 3 specimens 30/20 mm [5978], 35/18 mm [5981], and 35/30 mm [5982]; same collection data as for the holotype; <named-content xmlns:xlink="http://www.w3.org/1999/xlink" content-type="dwc:institutional_code" xlink:type="simple">USMMC</named-content> 00076. Indonesia – <bold>Sumatra</bold> • 4 specimens 27/20 mm [1723], 25/22 mm [1720], 35/20 mm [1769], and 40/20 mm [1771]; Pulau Sinaboi; <named-content xmlns:xlink="http://www.w3.org/1999/xlink" content-type="dwc:verbatimCoordinates" xlink:type="simple"><named-content content-type="geo-json" specific-use="{&#34;type&#34;:&#34;Point&#34;,&#34;coordinates&#34;:[100.988483,2.302417]}" id="NCID0E6MAI" xlink:type="simple">02°18.145'N, 100°59.309'E</named-content></named-content>; 8 Oct 2012; M Khalil and field party leg.; st 73, mangrove forest with medium <italic><tp:taxon-name><tp:taxon-name-part taxon-name-part-type="genus" reg="Rhizophora">Rhizophora</tp:taxon-name-part></tp:taxon-name></italic> and <italic><tp:taxon-name><tp:taxon-name-part taxon-name-part-type="genus" reg="Avicennia">Avicennia</tp:taxon-name-part></tp:taxon-name></italic> trees, logs, hard mud; <abbrev xmlns:xlink="http://www.w3.org/1999/xlink" content-type="institution" xlink:title="Universitas Malikussaleh, North Aceh, Sumatra, Indonesia" id="ABBRID0ESNAI" xlink:type="simple">UMIZ</abbrev> 00001.</p></tp:treatment-sec><tp:treatment-sec sec-type="distribution" id="SECID0EXNAI"><title>Distribution</title><p>(Fig. <xref ref-type="fig" rid="F4">4</xref>). Western Peninsular Malaysia (type locality), eastern Sumatra (Indonesia), and Andaman Islands (India).</p></tp:treatment-sec><tp:treatment-sec sec-type="etymology" id="SECID0EBOAI"><title>Etymology.</title><p><italic><tp:taxon-name><tp:taxon-name-part taxon-name-part-type="genus" reg="Onchidium">Onchidium</tp:taxon-name-part> <tp:taxon-name-part taxon-name-part-type="species" reg="melakense">melakense</tp:taxon-name-part></tp:taxon-name></italic> is named after the Strait of Malacca or ‘Selat Melaka’ in Malay: <italic><tp:taxon-name><tp:taxon-name-part taxon-name-part-type="genus" reg="Onchidium"/><tp:taxon-name-part taxon-name-part-type="species" reg="melakense">melakense</tp:taxon-name-part></tp:taxon-name></italic> is a Latinized adjective that agrees in gender (neuter) with the generic name (<xref ref-type="bibr" rid="B23">ICZN 1999</xref>: Art. 31.2). The mangrove gastropod diversity of the Strait of Malacca is extraordinarily rich. For instance, three of the four known <italic><tp:taxon-name><tp:taxon-name-part taxon-name-part-type="genus" reg="Onchidium">Onchidium</tp:taxon-name-part></tp:taxon-name></italic> species are sympatric there: <italic><tp:taxon-name><tp:taxon-name-part taxon-name-part-type="genus" reg="Onchidium">O.</tp:taxon-name-part> <tp:taxon-name-part taxon-name-part-type="species" reg="typhae">typhae</tp:taxon-name-part></tp:taxon-name></italic>, <italic><tp:taxon-name><tp:taxon-name-part taxon-name-part-type="genus" reg="Onchidium">O.</tp:taxon-name-part> <tp:taxon-name-part taxon-name-part-type="species" reg="stuxbergi">stuxbergi</tp:taxon-name-part></tp:taxon-name></italic>, and the new species <italic><tp:taxon-name><tp:taxon-name-part taxon-name-part-type="genus" reg="Onchidium">O.</tp:taxon-name-part> <tp:taxon-name-part taxon-name-part-type="species" reg="melakense">melakense</tp:taxon-name-part></tp:taxon-name></italic>. The fourth species, <italic><tp:taxon-name><tp:taxon-name-part taxon-name-part-type="genus" reg="Onchidium">O.</tp:taxon-name-part> <tp:taxon-name-part taxon-name-part-type="species" reg="reevesii">reevesii</tp:taxon-name-part></tp:taxon-name></italic>, is restricted to the Chinese coast (Fig. <xref ref-type="fig" rid="F4">4</xref>).</p></tp:treatment-sec><tp:treatment-sec sec-type="habitat" id="SECID0EXQAI"><title>Habitat</title><p>(Fig. <xref ref-type="fig" rid="F5">5</xref>). <italic><tp:taxon-name><tp:taxon-name-part taxon-name-part-type="genus" reg="Onchidium">Onchidium</tp:taxon-name-part> <tp:taxon-name-part taxon-name-part-type="species" reg="melakense">melakense</tp:taxon-name-part></tp:taxon-name></italic> was found under a log (type locality, Peninsular Malaysia), inside crevices of a muddy log (Sumatra) and on the cemented wall of a bridge over a mangrove creek (Andaman Islands). Most individuals were hidden and could not have been found if logs had not been turned over and thoroughly searched inside. This search, however, should be done with caution because pit vipers often like to rest near logs in mangroves (Fig. <xref ref-type="fig" rid="F5">5D</xref>). <italic><tp:taxon-name><tp:taxon-name-part taxon-name-part-type="genus" reg="Onchidium">Onchidium</tp:taxon-name-part> <tp:taxon-name-part taxon-name-part-type="species" reg="melakense">melakense</tp:taxon-name-part></tp:taxon-name></italic> does not seem to particularly favor the habitat where <italic><tp:taxon-name><tp:taxon-name-part taxon-name-part-type="genus" reg="Onchidium">O.</tp:taxon-name-part> <tp:taxon-name-part taxon-name-part-type="species" reg="typhae">typhae</tp:taxon-name-part></tp:taxon-name></italic> and <italic><tp:taxon-name><tp:taxon-name-part taxon-name-part-type="genus" reg="Onchidium">O.</tp:taxon-name-part> <tp:taxon-name-part taxon-name-part-type="species" reg="stuxbergi">stuxbergi</tp:taxon-name-part></tp:taxon-name></italic> are most commonly found, i.e., the surface of muddy trunks, logs, and <italic><tp:taxon-name><tp:taxon-name-part taxon-name-part-type="genus" reg="Thalassina">Thalassina</tp:taxon-name-part></tp:taxon-name></italic> lobster mounds. Even though <italic><tp:taxon-name><tp:taxon-name-part taxon-name-part-type="genus" reg="Onchidium">O.</tp:taxon-name-part> <tp:taxon-name-part taxon-name-part-type="species" reg="typhae">typhae</tp:taxon-name-part></tp:taxon-name></italic> and <italic><tp:taxon-name><tp:taxon-name-part taxon-name-part-type="genus" reg="Onchidium">O.</tp:taxon-name-part> <tp:taxon-name-part taxon-name-part-type="species" reg="stuxbergi">stuxbergi</tp:taxon-name-part></tp:taxon-name></italic> can be found at the same sites as <italic><tp:taxon-name><tp:taxon-name-part taxon-name-part-type="genus" reg="Onchidium">O.</tp:taxon-name-part> <tp:taxon-name-part taxon-name-part-type="species" reg="melakense">melakense</tp:taxon-name-part></tp:taxon-name></italic> (they are found in the Matang mangrove, where the type locality of <italic><tp:taxon-name><tp:taxon-name-part taxon-name-part-type="genus" reg="Onchidium">O.</tp:taxon-name-part> <tp:taxon-name-part taxon-name-part-type="species" reg="melakense">melakense</tp:taxon-name-part></tp:taxon-name></italic> is located), they do not share exactly the same micro-habitats. Clearly, all these species hide in crevices at high tide but, unlike <italic><tp:taxon-name><tp:taxon-name-part taxon-name-part-type="genus" reg="Onchidium">O.</tp:taxon-name-part> <tp:taxon-name-part taxon-name-part-type="species" reg="typhae">typhae</tp:taxon-name-part></tp:taxon-name></italic> and <italic><tp:taxon-name><tp:taxon-name-part taxon-name-part-type="genus" reg="Onchidium">O.</tp:taxon-name-part> <tp:taxon-name-part taxon-name-part-type="species" reg="stuxbergi">stuxbergi</tp:taxon-name-part></tp:taxon-name></italic>, <italic><tp:taxon-name><tp:taxon-name-part taxon-name-part-type="genus" reg="Onchidium">O.</tp:taxon-name-part> <tp:taxon-name-part taxon-name-part-type="species" reg="melakense">melakense</tp:taxon-name-part></tp:taxon-name></italic> appears to remain hidden at low tide as well.</p><fig id="F5" position="float" orientation="portrait"><object-id xmlns:xlink="http://www.w3.org/1999/xlink" content-type="doi" xlink:type="simple">10.3897/zookeys.892.39524.figure5</object-id><object-id xmlns:xlink="http://www.w3.org/1999/xlink" content-type="arpha" xlink:type="simple">F5C72DA2-76F3-5BF0-9A5F-D0B02CB139F9</object-id><label>Figure 5.</label><caption><p>Habitats, <italic><tp:taxon-name><tp:taxon-name-part taxon-name-part-type="genus" reg="Onchidium">Onchidium</tp:taxon-name-part> <tp:taxon-name-part taxon-name-part-type="species" reg="melakense">melakense</tp:taxon-name-part></tp:taxon-name></italic><bold>A</bold> type locality, Peninsular Malaysia, Kuala Sepatang, old forest with tall <italic><tp:taxon-name><tp:taxon-name-part taxon-name-part-type="genus" reg="Rhizophora">Rhizophora</tp:taxon-name-part></tp:taxon-name></italic> trees, high in the tidal zone (ferns), in educational mangrove preserve (st 258) <bold>B</bold> Sumatra, Pulau Sinaboi, mangrove forest with medium <italic><tp:taxon-name><tp:taxon-name-part taxon-name-part-type="genus" reg="Rhizophora">Rhizophora</tp:taxon-name-part></tp:taxon-name></italic> and <italic><tp:taxon-name><tp:taxon-name-part taxon-name-part-type="genus" reg="Avicennia">Avicennia</tp:taxon-name-part></tp:taxon-name></italic> trees, dead logs, hard mud (st 73) <bold>C</bold> old log with crevices which <italic><tp:taxon-name><tp:taxon-name-part taxon-name-part-type="genus" reg="Onchidium">O.</tp:taxon-name-part> <tp:taxon-name-part taxon-name-part-type="species" reg="melakense">melakense</tp:taxon-name-part></tp:taxon-name></italic> typically favors (st 73) <bold>D</bold> mangrove pit viper (arrow) resting by a log (st 73).</p></caption><graphic xmlns:xlink="http://www.w3.org/1999/xlink" xlink:href="zookeys-892-027-g005.jpg" position="float" orientation="portrait" xlink:type="simple" id="oo_360342.jpg"><uri content-type="original_file" xlink:type="simple">https://binary.pensoft.net/fig/360342</uri></graphic></fig></tp:treatment-sec><tp:treatment-sec sec-type="Abundance" id="SECID0EFXAI"><title>Abundance.</title><p><italic><tp:taxon-name><tp:taxon-name-part taxon-name-part-type="genus" reg="Onchidium">Onchidium</tp:taxon-name-part> <tp:taxon-name-part taxon-name-part-type="species" reg="melakense">melakense</tp:taxon-name-part></tp:taxon-name></italic> is a rare species. In total, we found only nine individuals: four individuals at the type locality in Peninsular Malaysia, four individuals at one site in eastern Sumatra, and a single individual in the Andaman Islands.</p></tp:treatment-sec><tp:treatment-sec sec-type="Color and external morphology of live animals" id="SECID0EWXAI"><title>Color and external morphology of live animals</title><p>(Figs <xref ref-type="fig" rid="F6">6</xref>, <xref ref-type="fig" rid="F7">7</xref>). Live animals are not covered with mud and the color of their dorsum can normally be seen. The dorsum is homogenously light brown. The hyponotum is distinctly white. The foot is pale yellow-beige. The ocular tentacles are dark grey and are extremely long (up to 2 cm) when animals are undisturbed. The head is grey. Large, conical, pointed papillae (which are typical of <italic><tp:taxon-name><tp:taxon-name-part taxon-name-part-type="genus" reg="Onchidium">Onchidium</tp:taxon-name-part></tp:taxon-name></italic> species) are present but can only be seen when the animal remains undisturbed for a long time. Some of these papillae bear dorsal eyes. When animals are disturbed, papillae immediately retract and become minute (although they remain pointed). A central papilla (with three or four dorsal eyes), fully retractable within the dorsal notum, is also present but is not particularly more prominent than surrounding papillae. Crawling individuals are up to 45 mm long. Preserved specimens no longer display the distinct color seen in live animals: the dorsal notum remains light brown and the hyponotum remains white, but the foot of preserved animals is whitish.</p><fig id="F6" position="float" orientation="portrait"><object-id xmlns:xlink="http://www.w3.org/1999/xlink" content-type="doi" xlink:type="simple">10.3897/zookeys.892.39524.figure6</object-id><object-id xmlns:xlink="http://www.w3.org/1999/xlink" content-type="arpha" xlink:type="simple">2BD2F348-8F95-5BDF-9C45-5F0E1A425877</object-id><label>Figure 6.</label><caption><p>Live animals, <italic><tp:taxon-name><tp:taxon-name-part taxon-name-part-type="genus" reg="Onchidium">Onchidium</tp:taxon-name-part> <tp:taxon-name-part taxon-name-part-type="species" reg="melakense">melakense</tp:taxon-name-part></tp:taxon-name></italic><bold>A</bold> dorsal view, holotype, 45 mm long [5979], Peninsular Malaysia (<named-content xmlns:xlink="http://www.w3.org/1999/xlink" content-type="dwc:institutional_code" xlink:type="simple">USMMC</named-content> 00075) <bold>B</bold> dorsal view, 30 mm long [5978], Peninsular Malaysia (<named-content xmlns:xlink="http://www.w3.org/1999/xlink" content-type="dwc:institutional_code" xlink:type="simple">USMMC</named-content> 00076) <bold>C</bold> dorsal view, 35 mm long [5981], Peninsular Malaysia (<named-content xmlns:xlink="http://www.w3.org/1999/xlink" content-type="dwc:institutional_code" xlink:type="simple">USMMC</named-content> 00076) <bold>D</bold> dorsal view, 35 mm long [1769], Sumatra (<abbrev xmlns:xlink="http://www.w3.org/1999/xlink" content-type="institution" xlink:title="Universitas Malikussaleh, North Aceh, Sumatra, Indonesia" id="ABBRID0EVZAI" xlink:type="simple">UMIZ</abbrev> 00001) <bold>E</bold> ventral view, same as A <bold>F</bold> ventral view, same as C <bold>G</bold> dorsal view, 40 mm long [1771], Sumatra (<abbrev xmlns:xlink="http://www.w3.org/1999/xlink" content-type="institution" xlink:title="Universitas Malikussaleh, North Aceh, Sumatra, Indonesia" id="ABBRID0EA1AI" xlink:type="simple">UMIZ</abbrev> 00001).</p></caption><graphic xmlns:xlink="http://www.w3.org/1999/xlink" xlink:href="zookeys-892-027-g006.jpg" position="float" orientation="portrait" xlink:type="simple" id="oo_360343.jpg"><uri content-type="original_file" xlink:type="simple">https://binary.pensoft.net/fig/360343</uri></graphic></fig><fig id="F7" position="float" orientation="portrait"><object-id xmlns:xlink="http://www.w3.org/1999/xlink" content-type="doi" xlink:type="simple">10.3897/zookeys.892.39524.figure7</object-id><object-id xmlns:xlink="http://www.w3.org/1999/xlink" content-type="arpha" xlink:type="simple">C1F76752-4C32-5583-A9A9-68AA661B2F5D</object-id><label>Figure 7.</label><caption><p>External morphology and digestive system, <italic><tp:taxon-name><tp:taxon-name-part taxon-name-part-type="genus" reg="Onchidium">Onchidium</tp:taxon-name-part> <tp:taxon-name-part taxon-name-part-type="species" reg="melakense">melakense</tp:taxon-name-part></tp:taxon-name></italic>, Peninsular Malaysia <bold>A–C</bold> holotype [5979] (<named-content xmlns:xlink="http://www.w3.org/1999/xlink" content-type="dwc:institutional_code" xlink:type="simple">USMMC</named-content> 00075) <bold>D</bold> [5978] (<named-content xmlns:xlink="http://www.w3.org/1999/xlink" content-type="dwc:institutional_code" xlink:type="simple">USMMC</named-content> 00076) <bold>A</bold> dorsal, anterior view <bold>B</bold> posterior, ventral view (dotted lines indicate where the foot was cut to show the anus) <bold>C</bold> digestive system, dorsal view <bold>D</bold> digestive system, dorsal view. Abbreviations: a anus, ddg dorsal lobe of digestive gland, f foot (pedal sole), fo female opening, h hyponotum, i intestine, mo male opening, ol oral lobe, ot ocular tentacle, p pneumostome, pdg posterior lobe of the digestive gland, ppg peripodial groove, rg rectal gland, st stomach, tp transversal protuberance (on oral lobe). Scale bars: 5 mm (<bold>A–C</bold>), 3 mm (<bold>D</bold>).</p></caption><graphic xmlns:xlink="http://www.w3.org/1999/xlink" xlink:href="zookeys-892-027-g007.jpg" position="float" orientation="portrait" xlink:type="simple" id="oo_360344.jpg"><uri content-type="original_file" xlink:type="simple">https://binary.pensoft.net/fig/360344</uri></graphic></fig></tp:treatment-sec><tp:treatment-sec sec-type="Digestive system" id="SECID0E32AI"><title>Digestive system</title><p>(Figs <xref ref-type="fig" rid="F7">7</xref>, <xref ref-type="fig" rid="F9">9</xref>). Examples of radular formulae are presented in Table <xref ref-type="table" rid="T4">4</xref>. The median cusp of the rachidian tooth is always present; its lateral cusps (on its lateral sides) can be conspicuous. The intestine is of type III, with a transitional loop oriented to the right, approximately from 1 to 5 o’clock (for a comparison of intestinal types between <italic><tp:taxon-name><tp:taxon-name-part taxon-name-part-type="genus" reg="Onchidium">Onchidium</tp:taxon-name-part></tp:taxon-name></italic> species, see the Discussion).</p><fig id="F8" position="float" orientation="portrait"><object-id xmlns:xlink="http://www.w3.org/1999/xlink" content-type="doi" xlink:type="simple">10.3897/zookeys.892.39524.figure8</object-id><object-id xmlns:xlink="http://www.w3.org/1999/xlink" content-type="arpha" xlink:type="simple">19E9B223-9D32-5C92-AA2A-5686AD7B2901</object-id><label>Figure 8.</label><caption><p>Radula, <italic><tp:taxon-name><tp:taxon-name-part taxon-name-part-type="genus" reg="Onchidium">Onchidium</tp:taxon-name-part> <tp:taxon-name-part taxon-name-part-type="species" reg="melakense">melakense</tp:taxon-name-part></tp:taxon-name></italic>, Peninsular Malaysia, holotype [5979] (<named-content xmlns:xlink="http://www.w3.org/1999/xlink" content-type="dwc:institutional_code" xlink:type="simple">USMMC</named-content> 00075) <bold>A</bold> rachidian and innermost lateral teeth <bold>B</bold> right lateral teeth <bold>C</bold> right lateral teeth. Abbreviations: 1llt first left lateral tooth, 1rlt first right lateral tooth, bls basal lateral spine, hlt hook of lateral tooth, lc lateral cusp of rachidian tooth, mc median cusp of rachidian tooth, rt rachidian tooth. Scale bars: 10 μm (<bold>A</bold>,) 20 μm (<bold>B, C</bold>).</p></caption><graphic xmlns:xlink="http://www.w3.org/1999/xlink" xlink:href="zookeys-892-027-g008.jpg" position="float" orientation="portrait" xlink:type="simple" id="oo_360345.jpg"><uri content-type="original_file" xlink:type="simple">https://binary.pensoft.net/fig/360345</uri></graphic></fig><fig id="F9" position="float" orientation="portrait"><object-id xmlns:xlink="http://www.w3.org/1999/xlink" content-type="doi" xlink:type="simple">10.3897/zookeys.892.39524.figure9</object-id><object-id xmlns:xlink="http://www.w3.org/1999/xlink" content-type="arpha" xlink:type="simple">2235DF2C-451E-5F9A-8D1B-D037AED6DD9D</object-id><label>Figure 9.</label><caption><p>Radula, <italic><tp:taxon-name><tp:taxon-name-part taxon-name-part-type="genus" reg="Onchidium">Onchidium</tp:taxon-name-part> <tp:taxon-name-part taxon-name-part-type="species" reg="melakense">melakense</tp:taxon-name-part></tp:taxon-name></italic>, Sumatra (<abbrev xmlns:xlink="http://www.w3.org/1999/xlink" content-type="institution" xlink:title="Universitas Malikussaleh, North Aceh, Sumatra, Indonesia" id="ABBRID0EP5AI" xlink:type="simple">UMIZ</abbrev> 00001) <bold>A</bold> left, half rows, [1720] <bold>B</bold> rachidian and innermost lateral teeth, [1720] <bold>C</bold> lateral teeth, [1723] <bold>D</bold> outermost, lateral teeth, [1723]. Abbreviations: 1llt first left lateral tooth, 1rlt first right lateral tooth, 2llt second left lateral tooth, 2rlt second right lateral tooth, hlt hook of lateral tooth, lc lateral cusp of rachidian tooth, mc median cusp of rachidian tooth, rt rachidian tooth. Scale bars: 200 μm (<bold>A</bold>), 10 μm (<bold>B</bold>), 60 μm (<bold>C</bold>), 20 μm (<bold>D</bold>).</p></caption><graphic xmlns:xlink="http://www.w3.org/1999/xlink" xlink:href="zookeys-892-027-g009.jpg" position="float" orientation="portrait" xlink:type="simple" id="oo_360346.jpg"><uri content-type="original_file" xlink:type="simple">https://binary.pensoft.net/fig/360346</uri></graphic></fig><table-wrap id="T4" position="float" orientation="portrait"><label>Table 4.</label><caption><p>Radular formulae for <italic><tp:taxon-name><tp:taxon-name-part taxon-name-part-type="genus" reg="Onchidium">Onchidium</tp:taxon-name-part> <tp:taxon-name-part taxon-name-part-type="species" reg="melakense">melakense</tp:taxon-name-part></tp:taxon-name></italic>. Each formula follows the same format: number of rows × number of lateral teeth per left half row – 1 (rachidian tooth) – number of lateral teeth per right half row. Each DNA extraction number corresponds to one individual. The letter H next to an extraction number indicates the holotype.</p></caption><table id="TID0ESZBI" rules="all"><tbody><tr><td rowspan="1" colspan="1">
                        <bold>DNA extraction number</bold>
                      </td><td rowspan="1" colspan="1">
                        <bold>Voucher</bold>
                      </td><td rowspan="1" colspan="1">
                        <bold>Radular formula</bold>
                      </td><td rowspan="1" colspan="1">
                        <bold>Specimen length (mm)</bold>
                      </td></tr><tr><td rowspan="1" colspan="1">5979 H</td><td rowspan="1" colspan="1"><named-content xmlns:xlink="http://www.w3.org/1999/xlink" content-type="dwc:institutional_code" xlink:type="simple">USMMC</named-content> 00075</td><td rowspan="1" colspan="1">80 × 110-1-110</td><td rowspan="1" colspan="1">45</td></tr><tr><td rowspan="1" colspan="1">5982</td><td rowspan="1" colspan="1"><named-content xmlns:xlink="http://www.w3.org/1999/xlink" content-type="dwc:institutional_code" xlink:type="simple">USMMC</named-content> 00076</td><td rowspan="1" colspan="1">80 × 90-1-90</td><td rowspan="1" colspan="1">35</td></tr><tr><td rowspan="1" colspan="1">1723</td><td rowspan="1" colspan="1"><abbrev xmlns:xlink="http://www.w3.org/1999/xlink" content-type="institution" xlink:title="Universitas Malikussaleh, North Aceh, Sumatra, Indonesia" id="ABBRID0EICBI" xlink:type="simple">UMIZ</abbrev> 00001</td><td rowspan="1" colspan="1">75 × 90-1-90</td><td rowspan="1" colspan="1">27</td></tr><tr><td rowspan="1" colspan="1">5981</td><td rowspan="1" colspan="1"><named-content xmlns:xlink="http://www.w3.org/1999/xlink" content-type="dwc:institutional_code" xlink:type="simple">USMMC</named-content> 00076</td><td rowspan="1" colspan="1">65 × 70-1-70</td><td rowspan="1" colspan="1">35</td></tr><tr><td rowspan="1" colspan="1">1720</td><td rowspan="1" colspan="1"><abbrev xmlns:xlink="http://www.w3.org/1999/xlink" content-type="institution" xlink:title="Universitas Malikussaleh, North Aceh, Sumatra, Indonesia" id="ABBRID0EODBI" xlink:type="simple">UMIZ</abbrev> 00001</td><td rowspan="1" colspan="1">60 × 85-1-85</td><td rowspan="1" colspan="1">25</td></tr></tbody></table></table-wrap></tp:treatment-sec><tp:treatment-sec sec-type="Reproductive system" id="SECID0EZDBI"><title>Reproductive system</title><p>(Fig. <xref ref-type="fig" rid="F10">10A</xref>). The receptaculum seminis (caecum) is bent, ovate and elongated. The spermatheca is spherical-ovate and connects to the oviduct through a short duct with one loop. The oviduct and the deferent duct are narrow and straight. A vaginal gland is absent.</p><fig id="F10" position="float" orientation="portrait"><object-id xmlns:xlink="http://www.w3.org/1999/xlink" content-type="doi" xlink:type="simple">10.3897/zookeys.892.39524.figure10</object-id><object-id xmlns:xlink="http://www.w3.org/1999/xlink" content-type="arpha" xlink:type="simple">EB9A319F-D3D9-540A-9361-9312D92CEDB6</object-id><label>Figure 10.</label><caption><p>Reproductive system, <italic><tp:taxon-name><tp:taxon-name-part taxon-name-part-type="genus" reg="Onchidium">Onchidium</tp:taxon-name-part> <tp:taxon-name-part taxon-name-part-type="species" reg="melakense">melakense</tp:taxon-name-part></tp:taxon-name></italic><bold>A, B</bold> Peninsular Malaysia, holotype [5979] (<named-content xmlns:xlink="http://www.w3.org/1999/xlink" content-type="dwc:institutional_code" xlink:type="simple">USMMC</named-content> 00075) <bold>C</bold> Sumatra, [1723] (<abbrev xmlns:xlink="http://www.w3.org/1999/xlink" content-type="institution" xlink:title="Universitas Malikussaleh, North Aceh, Sumatra, Indonesia" id="ABBRID0E6EBI" xlink:type="simple">UMIZ</abbrev> 00001) <bold>A</bold> posterior, hermaphroditic, reproductive parts <bold>B</bold> anterior, male, copulatory parts <bold>C</bold> anterior, male, copulatory parts. Abbreviations: ag accessory penial gland, arm anterior penial retractor muscle, dd deferent duct, fgm female gland mass, hg hermaphroditic gland, ov oviduct, ps penial sheath, rm penial retractor muscle, rs receptaculum seminis, sp spermatheca, v vestibule. Scale bars: 4 mm (<bold>A</bold>), 5 mm (<bold>B</bold>), 2 mm (<bold>C</bold>).</p></caption><graphic xmlns:xlink="http://www.w3.org/1999/xlink" xlink:href="zookeys-892-027-g010.jpg" position="float" orientation="portrait" xlink:type="simple" id="oo_360347.jpg"><uri content-type="original_file" xlink:type="simple">https://binary.pensoft.net/fig/360347</uri></graphic></fig></tp:treatment-sec><tp:treatment-sec sec-type="Copulatory apparatus" id="SECID0EVFBI"><title>Copulatory apparatus</title><p>(Figs <xref ref-type="fig" rid="F10">10</xref>, <xref ref-type="fig" rid="F11">11</xref>). The male anterior organs consist of the penial complex (penial papilla, penial sheath, deferent duct, and retractor muscle) and the accessory penial gland (flagellum and hollow spine). The penial complex and the accessory penial gland share the same vestibule and male opening. The flagellum of the penial gland is coiled. Distally, it ends in a hard, hollow spine. The hollow spine is narrow, elongated, and slightly curved. Its length varies from 0.8 to 1.1 mm. Its diameter is approximately 50 μm for most of its length (but approximately 140 μm at its conical base). The hollow spine does not open directly into the proximal region of the vestibule. There is a transversal, flat disc at the distal end of the flagellum (approximately 0.4 mm in diameter) through which the hollow spine must protrude in order to be outside and shared with the partner (Fig. <xref ref-type="fig" rid="F11">11D</xref>).</p><fig id="F11" position="float" orientation="portrait"><object-id xmlns:xlink="http://www.w3.org/1999/xlink" content-type="doi" xlink:type="simple">10.3897/zookeys.892.39524.figure11</object-id><object-id xmlns:xlink="http://www.w3.org/1999/xlink" content-type="arpha" xlink:type="simple">64A0842A-19A9-58C4-B8E2-8370336EA18C</object-id><label>Figure 11.</label><caption><p>Male, anterior, copulatory parts, <italic><tp:taxon-name><tp:taxon-name-part taxon-name-part-type="genus" reg="Onchidium">Onchidium</tp:taxon-name-part> <tp:taxon-name-part taxon-name-part-type="species" reg="melakense">melakense</tp:taxon-name-part></tp:taxon-name></italic><bold>A, C</bold> Sumatra, [1723] (<abbrev xmlns:xlink="http://www.w3.org/1999/xlink" content-type="institution" xlink:title="Universitas Malikussaleh, North Aceh, Sumatra, Indonesia" id="ABBRID0E3GBI" xlink:type="simple">UMIZ</abbrev> 00001) <bold>B, E, F</bold> Peninsular Malaysia, holotype [5979] (<named-content xmlns:xlink="http://www.w3.org/1999/xlink" content-type="dwc:institutional_code" xlink:type="simple">USMMC</named-content> 00075) <bold>D, G, H</bold> Peninsular Malaysia, holotype [5982] (<named-content xmlns:xlink="http://www.w3.org/1999/xlink" content-type="dwc:institutional_code" xlink:type="simple">USMMC</named-content> 00076) <bold>A</bold> stalk and penial hooks <bold>B</bold> penial hook <bold>C</bold> penial hooks <bold>D</bold> flat disc at distal end of flagellum of penial accessory gland (the arrow indicates the hole through which the hollow spine protrudes) <bold>E</bold> hollow spine <bold>F</bold> hollow spine tip <bold>G</bold> hollow spine <bold>H</bold> hollow spine tip. Scale bars: 300 μm (<bold>A</bold>), 10 μm (<bold>B, C, F</bold>), 100 μm (<bold>D, G, H</bold>), 200 μm (<bold>E</bold>).</p></caption><graphic xmlns:xlink="http://www.w3.org/1999/xlink" xlink:href="zookeys-892-027-g011.jpg" position="float" orientation="portrait" xlink:type="simple" id="oo_360348.jpg"><uri content-type="original_file" xlink:type="simple">https://binary.pensoft.net/fig/360348</uri></graphic></fig><p>The penial sheath is short (less than 5 mm) and straight, not coiled in spirals. The (posterior) retractor muscle is longer than the penial sheath and inserts at about the middle of the visceral cavity floor. An additional, anterior retractor muscle is present (and occasionally absent) in the distal part of the penial sheath. The deferent duct is highly convoluted with many loops. The penis is made of two distinct parts. The proximal part is a hollow, solid, flexible stalk with no hooks; its length varies from 1.2 to 1.8 mm and its diameter from 100 μm to 200 μm. The distal part is short (up to approximately 0.8 mm long), soft, and covered with penial hooks internally. Penial hooks are inside the tube-like penis when the penis is retracted inside the penial sheath. During copulation, the penis is everted like a glove and the hooks are then on the outside. Penial hooks are conical, curved, pointed, and up to 60 μm long.</p></tp:treatment-sec><tp:treatment-sec sec-type="Diagnostic features" id="SECID0ENIBI"><title>Diagnostic features.</title><p>Externally, <italic><tp:taxon-name><tp:taxon-name-part taxon-name-part-type="genus" reg="Onchidium">Onchidium</tp:taxon-name-part> <tp:taxon-name-part taxon-name-part-type="species" reg="melakense">melakense</tp:taxon-name-part></tp:taxon-name></italic> differs from all other <italic><tp:taxon-name><tp:taxon-name-part taxon-name-part-type="genus" reg="Onchidium">Onchidium</tp:taxon-name-part></tp:taxon-name></italic> species by its color. <italic><tp:taxon-name><tp:taxon-name-part taxon-name-part-type="genus" reg="Onchidium">Onchidium</tp:taxon-name-part> <tp:taxon-name-part taxon-name-part-type="species" reg="melakense">melakense</tp:taxon-name-part></tp:taxon-name></italic> is the only known species with a light brown dorsal notum, a pale yellow-beige foot, and a white hyponotum (see Table <xref ref-type="table" rid="T3">3</xref> and the Identification key). Internally, <italic><tp:taxon-name><tp:taxon-name-part taxon-name-part-type="genus" reg="Onchidium">O.</tp:taxon-name-part> <tp:taxon-name-part taxon-name-part-type="species" reg="melakense">melakense</tp:taxon-name-part></tp:taxon-name></italic> is the only known species with a short and straight penial sheath, while in other species the penial sheath is long and coiled in spirals (Table <xref ref-type="table" rid="T3">3</xref>). Other traits are helpful as well but may not be as diagnostic as the penial sheath. For instance, intestinal loops help distinguish <italic><tp:taxon-name><tp:taxon-name-part taxon-name-part-type="genus" reg="Onchidium">O.</tp:taxon-name-part> <tp:taxon-name-part taxon-name-part-type="species" reg="melakense">melakense</tp:taxon-name-part></tp:taxon-name></italic> from <italic><tp:taxon-name><tp:taxon-name-part taxon-name-part-type="genus" reg="Onchidium">O.</tp:taxon-name-part> <tp:taxon-name-part taxon-name-part-type="species" reg="typhae">typhae</tp:taxon-name-part></tp:taxon-name></italic> but not from <italic><tp:taxon-name><tp:taxon-name-part taxon-name-part-type="genus" reg="Onchidium">O.</tp:taxon-name-part> <tp:taxon-name-part taxon-name-part-type="species" reg="stuxbergi">stuxbergi</tp:taxon-name-part></tp:taxon-name></italic> (Table <xref ref-type="table" rid="T3">3</xref>).</p></tp:treatment-sec><tp:treatment-sec sec-type="remarks" id="SECID0EILBI"><title>Remarks.</title><p>A new species name is needed because no existing name applies to the species described here, based on the examination of all the type specimens available in the <tp:taxon-name><tp:taxon-name-part taxon-name-part-type="family">Onchidiidae</tp:taxon-name-part></tp:taxon-name>, a careful study of all the original descriptions, and our ongoing taxonomic revision of every genus of the family (<xref ref-type="bibr" rid="B9">Dayrat et al. 2016</xref>, <xref ref-type="bibr" rid="B10">2017</xref>, <xref ref-type="bibr" rid="B11">2018</xref>, <xref ref-type="bibr" rid="B12">2019a</xref>, <xref ref-type="bibr" rid="B13">b</xref>; <xref ref-type="bibr" rid="B8">Dayrat and Goulding 2017</xref>; <xref ref-type="bibr" rid="B15">Goulding et al. 2018a</xref>, <xref ref-type="bibr" rid="B16">b</xref>, <xref ref-type="bibr" rid="B17">c</xref>). Moreover, based on its known distribution (Andaman Islands, eastern Sumatra, western Peninsular Malaysia), <italic><tp:taxon-name><tp:taxon-name-part taxon-name-part-type="genus" reg="Onchidium">O.</tp:taxon-name-part> <tp:taxon-name-part taxon-name-part-type="species" reg="melakense">melakense</tp:taxon-name-part></tp:taxon-name></italic> is expected to be found in other places, such as the Nicobar Islands. However, <italic><tp:taxon-name><tp:taxon-name-part taxon-name-part-type="genus" reg="Onchidium">O.</tp:taxon-name-part> <tp:taxon-name-part taxon-name-part-type="species" reg="melakense">melakense</tp:taxon-name-part></tp:taxon-name></italic> is rare, at least in comparison to its two sympatric species, <italic><tp:taxon-name><tp:taxon-name-part taxon-name-part-type="genus" reg="Onchidium">O.</tp:taxon-name-part> <tp:taxon-name-part taxon-name-part-type="species" reg="typhae">typhae</tp:taxon-name-part></tp:taxon-name></italic> and <italic><tp:taxon-name><tp:taxon-name-part taxon-name-part-type="genus" reg="Onchidium">O.</tp:taxon-name-part> <tp:taxon-name-part taxon-name-part-type="species" reg="stuxbergi">stuxbergi</tp:taxon-name-part></tp:taxon-name></italic>. Large populations (with dozens of individuals) of <italic><tp:taxon-name><tp:taxon-name-part taxon-name-part-type="genus" reg="Onchidium">O.</tp:taxon-name-part> <tp:taxon-name-part taxon-name-part-type="species" reg="typhae">typhae</tp:taxon-name-part></tp:taxon-name></italic> were encountered (<xref ref-type="bibr" rid="B9">Dayrat et al. 2016</xref>). In the field, <italic><tp:taxon-name><tp:taxon-name-part taxon-name-part-type="genus" reg="Onchidium">O.</tp:taxon-name-part> <tp:taxon-name-part taxon-name-part-type="species" reg="typhae">typhae</tp:taxon-name-part></tp:taxon-name></italic> and <italic><tp:taxon-name><tp:taxon-name-part taxon-name-part-type="genus" reg="Onchidium">O.</tp:taxon-name-part> <tp:taxon-name-part taxon-name-part-type="species" reg="stuxbergi">stuxbergi</tp:taxon-name-part></tp:taxon-name></italic> can be found by looking at the muddy surface of trunks, logs, and lobster mounds, while <italic><tp:taxon-name><tp:taxon-name-part taxon-name-part-type="genus" reg="Onchidium">O.</tp:taxon-name-part> <tp:taxon-name-part taxon-name-part-type="species" reg="melakense">melakense</tp:taxon-name-part></tp:taxon-name></italic> can be found only if one actively searches for it under and inside logs.</p></tp:treatment-sec><tp:treatment-sec><!--Section generated to contain objects referenced in tp:taxon-treatment.--><fig id="F13" position="float" orientation="portrait"><object-id xmlns:xlink="http://www.w3.org/1999/xlink" content-type="doi" xlink:type="simple">10.3897/zookeys.892.39524.figure13</object-id><object-id xmlns:xlink="http://www.w3.org/1999/xlink" content-type="arpha" xlink:type="simple">DD90FF80-9F15-5F6E-B5A6-608C1164BBCD</object-id><label>Figure 13.</label><caption><p>Types of intestinal loops in the genus <italic><tp:taxon-name><tp:taxon-name-part taxon-name-part-type="genus" reg="Onchidium">Onchidium</tp:taxon-name-part></tp:taxon-name></italic>. Small black arrows indicate the direction of the intestinal transport, which starts in the blue loop. A blue loop turns clockwise. A yellow loop turns counterclockwise. A green loop is transitional in between a blue loop and a yellow loop. The orientation of the transitional (green) loop is indicated with a red arrow. Details on individuals of <italic><tp:taxon-name><tp:taxon-name-part taxon-name-part-type="genus" reg="Onchidium">O.</tp:taxon-name-part> <tp:taxon-name-part taxon-name-part-type="species" reg="reevesii">reevesii</tp:taxon-name-part></tp:taxon-name></italic>, <italic><tp:taxon-name><tp:taxon-name-part taxon-name-part-type="genus" reg="Onchidium">O.</tp:taxon-name-part> <tp:taxon-name-part taxon-name-part-type="species" reg="typhae">typhae</tp:taxon-name-part></tp:taxon-name></italic>, <italic><tp:taxon-name><tp:taxon-name-part taxon-name-part-type="genus" reg="Onchidium">O.</tp:taxon-name-part> <tp:taxon-name-part taxon-name-part-type="species" reg="stuxbergi">stuxbergi</tp:taxon-name-part></tp:taxon-name></italic> can be found in <xref ref-type="bibr" rid="B9">Dayrat et al. (2016)</xref><bold>A</bold><italic><tp:taxon-name><tp:taxon-name-part taxon-name-part-type="genus" reg="Onchidium">O.</tp:taxon-name-part> <tp:taxon-name-part taxon-name-part-type="species" reg="typhae">typhae</tp:taxon-name-part></tp:taxon-name></italic>, type II with a transitional loop at 9 o’clock, [1007] <bold>B</bold><italic><tp:taxon-name><tp:taxon-name-part taxon-name-part-type="genus" reg="Onchidium">O.</tp:taxon-name-part> <tp:taxon-name-part taxon-name-part-type="species" reg="typhae">typhae</tp:taxon-name-part></tp:taxon-name></italic>, type II with a transitional loop at 8 o’clock (from <xref ref-type="bibr" rid="B9">Dayrat et al. 2016</xref>: fig. 5E) <bold>C</bold><italic><tp:taxon-name><tp:taxon-name-part taxon-name-part-type="genus" reg="Onchidium">O.</tp:taxon-name-part> <tp:taxon-name-part taxon-name-part-type="species" reg="stuxbergi">stuxbergi</tp:taxon-name-part></tp:taxon-name></italic>, type III with a transitional loop at 3 o’clock (from <xref ref-type="bibr" rid="B9">Dayrat et al. 2016</xref>: fig. 11B) <bold>D</bold><italic><tp:taxon-name><tp:taxon-name-part taxon-name-part-type="genus" reg="Onchidium">O.</tp:taxon-name-part> <tp:taxon-name-part taxon-name-part-type="species" reg="stuxbergi">stuxbergi</tp:taxon-name-part></tp:taxon-name></italic>, type III with a transitional loop at 1 o’clock, (<named-content xmlns:xlink="http://www.w3.org/1999/xlink" content-type="dwc:institutional_code" xlink:type="simple">PNM</named-content> 041200) <bold>E</bold><italic><tp:taxon-name><tp:taxon-name-part taxon-name-part-type="genus" reg="Onchidium">O.</tp:taxon-name-part> <tp:taxon-name-part taxon-name-part-type="species" reg="stuxbergi">stuxbergi</tp:taxon-name-part></tp:taxon-name></italic>, type III with a transitional loop at 8 o’clock, [5605] <bold>F</bold><italic><tp:taxon-name><tp:taxon-name-part taxon-name-part-type="genus" reg="Onchidium">O.</tp:taxon-name-part> <tp:taxon-name-part taxon-name-part-type="species" reg="reevesii">reevesii</tp:taxon-name-part></tp:taxon-name></italic>, holotype, type III with a transitional loop at 2 o’clock (from <xref ref-type="bibr" rid="B9">Dayrat et al. 2016</xref>: fig. 14A) <bold>G</bold><italic><tp:taxon-name><tp:taxon-name-part taxon-name-part-type="genus" reg="Onchidium">O.</tp:taxon-name-part> <tp:taxon-name-part taxon-name-part-type="species" reg="melakense">melakense</tp:taxon-name-part></tp:taxon-name></italic>, type III with a transitional loop at 1 o’clock, holotype [5979] (<named-content xmlns:xlink="http://www.w3.org/1999/xlink" content-type="dwc:institutional_code" xlink:type="simple">USMMC</named-content> 00075) <bold>H</bold><italic><tp:taxon-name><tp:taxon-name-part taxon-name-part-type="genus" reg="Onchidium">O.</tp:taxon-name-part> <tp:taxon-name-part taxon-name-part-type="species" reg="melakense">melakense</tp:taxon-name-part></tp:taxon-name></italic>, type III with a transitional loop at 5 o’clock, [5978] (<named-content xmlns:xlink="http://www.w3.org/1999/xlink" content-type="dwc:institutional_code" xlink:type="simple">USMMC</named-content> 00076). Scale bars: 3 mm (<bold>A, H</bold>), 5 mm (<bold>B, C, E–G</bold>), 4 mm (<bold>D</bold>).</p></caption><graphic xmlns:xlink="http://www.w3.org/1999/xlink" xlink:href="zookeys-892-027-g013.jpg" position="float" orientation="portrait" xlink:type="simple" id="oo_360350.jpg"><uri content-type="original_file" xlink:type="simple">https://binary.pensoft.net/fig/360350</uri></graphic></fig><fig id="F4" position="float" orientation="portrait"><object-id xmlns:xlink="http://www.w3.org/1999/xlink" content-type="doi" xlink:type="simple">10.3897/zookeys.892.39524.figure4</object-id><object-id xmlns:xlink="http://www.w3.org/1999/xlink" content-type="arpha" xlink:type="simple">F8420FC1-1CA9-5883-9E21-85402F03EDBB</object-id><label>Figure 4.</label><caption><p>Geographic distribution of the four known <italic><tp:taxon-name><tp:taxon-name-part taxon-name-part-type="genus" reg="Onchidium">Onchidium</tp:taxon-name-part></tp:taxon-name></italic> species. Dots correspond to known records. The colors used for each <italic><tp:taxon-name><tp:taxon-name-part taxon-name-part-type="genus" reg="Onchidium">Onchidium</tp:taxon-name-part></tp:taxon-name></italic> species are the same as those used in Figs <xref ref-type="fig" rid="F1">1</xref>–<xref ref-type="fig" rid="F3">3</xref>.</p></caption><graphic xmlns:xlink="http://www.w3.org/1999/xlink" xlink:href="zookeys-892-027-g004.jpg" position="float" orientation="portrait" xlink:type="simple" id="oo_360341.jpg"><uri content-type="original_file" xlink:type="simple">https://binary.pensoft.net/fig/360341</uri></graphic></fig><fig id="F1" position="float" orientation="portrait"><object-id xmlns:xlink="http://www.w3.org/1999/xlink" content-type="doi" xlink:type="simple">10.3897/zookeys.892.39524.figure1</object-id><object-id xmlns:xlink="http://www.w3.org/1999/xlink" content-type="arpha" xlink:type="simple">89B5B809-5C66-5C24-BD67-84FA1B5E148B</object-id><label>Figure 1.</label><caption><p>Phylogenetic tree showing the relationships between <italic><tp:taxon-name><tp:taxon-name-part taxon-name-part-type="genus" reg="Onchidium">Onchidium</tp:taxon-name-part></tp:taxon-name></italic> individuals based on mitochondrial COI and 16S DNA sequences. Numbers by the nodes are the bootstrap values (Maximum Likelihood analysis) and the posterior probabilities (Bayesian analysis); only significant numbers (&gt; 65% and &gt; 0.9) are indicated. All other sequences serve as outgroups. Information on specimens can be found in the lists of material examined and Table <xref ref-type="table" rid="T1">1</xref>. The colors used for each <italic><tp:taxon-name><tp:taxon-name-part taxon-name-part-type="genus" reg="Onchidium">Onchidium</tp:taxon-name-part></tp:taxon-name></italic> species are the same as those used in Figs <xref ref-type="fig" rid="F2">2</xref>–<xref ref-type="fig" rid="F4">4</xref>.</p></caption><graphic xmlns:xlink="http://www.w3.org/1999/xlink" xlink:href="zookeys-892-027-g001.jpg" position="float" orientation="portrait" xlink:type="simple" id="oo_360338.jpg"><uri content-type="original_file" xlink:type="simple">https://binary.pensoft.net/fig/360338</uri></graphic></fig><fig id="F3" position="float" orientation="portrait"><object-id xmlns:xlink="http://www.w3.org/1999/xlink" content-type="doi" xlink:type="simple">10.3897/zookeys.892.39524.figure3</object-id><object-id xmlns:xlink="http://www.w3.org/1999/xlink" content-type="arpha" xlink:type="simple">F5BB0380-B397-53B1-A1D8-F1A1C8E15008</object-id><label>Figure 3.</label><caption><p>Diagram to help visualize pairwise genetic distances between COI sequences within and between <italic><tp:taxon-name><tp:taxon-name-part taxon-name-part-type="genus" reg="Onchidium">Onchidium</tp:taxon-name-part></tp:taxon-name></italic> species (Table <xref ref-type="table" rid="T2">2</xref>). Ranges of minimum to maximum distances are indicated (in percentages). For instance, the intra-specific divergences within <italic><tp:taxon-name><tp:taxon-name-part taxon-name-part-type="genus" reg="Onchidium">O.</tp:taxon-name-part> <tp:taxon-name-part taxon-name-part-type="species" reg="typhae">typhae</tp:taxon-name-part></tp:taxon-name></italic> are between 0.1 and 0.4%, while the inter-specific divergences between <italic><tp:taxon-name><tp:taxon-name-part taxon-name-part-type="genus" reg="Onchidium">O.</tp:taxon-name-part> <tp:taxon-name-part taxon-name-part-type="species" reg="typhae">typhae</tp:taxon-name-part></tp:taxon-name></italic> and the three other species are between 10.9 and 14.3%. Overall, the distance gap between all four <italic><tp:taxon-name><tp:taxon-name-part taxon-name-part-type="genus" reg="Onchidium">Onchidium</tp:taxon-name-part></tp:taxon-name></italic> species is between 3.2 and 8.6%. The colors used for each <italic><tp:taxon-name><tp:taxon-name-part taxon-name-part-type="genus" reg="Onchidium">Onchidium</tp:taxon-name-part></tp:taxon-name></italic> species are the same as those used in Figs <xref ref-type="fig" rid="F1">1</xref>, <xref ref-type="fig" rid="F2">2</xref>, and <xref ref-type="fig" rid="F4">4</xref>.</p></caption><graphic xmlns:xlink="http://www.w3.org/1999/xlink" xlink:href="zookeys-892-027-g003.jpg" position="float" orientation="portrait" xlink:type="simple" id="oo_360340.jpg"><uri content-type="original_file" xlink:type="simple">https://binary.pensoft.net/fig/360340</uri></graphic></fig><table-wrap id="T3" position="float" orientation="portrait"><label>Table 3.</label><caption><p>Morphological differences among <italic><tp:taxon-name><tp:taxon-name-part taxon-name-part-type="genus" reg="Onchidium">Onchidium</tp:taxon-name-part></tp:taxon-name></italic> species. All traits are subject to individual variation. Information regarding <italic><tp:taxon-name><tp:taxon-name-part taxon-name-part-type="genus" reg="Onchidium">O.</tp:taxon-name-part> <tp:taxon-name-part taxon-name-part-type="species" reg="stuxbergi">stuxbergi</tp:taxon-name-part></tp:taxon-name></italic> and <italic><tp:taxon-name><tp:taxon-name-part taxon-name-part-type="genus" reg="Onchidium">O.</tp:taxon-name-part> <tp:taxon-name-part taxon-name-part-type="species" reg="typhae">typhae</tp:taxon-name-part></tp:taxon-name></italic> is from <xref ref-type="bibr" rid="B9">Dayrat et al. (2016)</xref>. Information regarding <italic><tp:taxon-name><tp:taxon-name-part taxon-name-part-type="genus" reg="Onchidium">O.</tp:taxon-name-part> <tp:taxon-name-part taxon-name-part-type="species" reg="reevesii">reevesii</tp:taxon-name-part></tp:taxon-name></italic> is from <xref ref-type="bibr" rid="B9">Dayrat et al. (2016)</xref> for the holotype, and from <xref ref-type="bibr" rid="B46">Wang et al. (2018)</xref> for non-type material. For the type of intestinal loops, the orientation of the transitional loop (TL) is provided. For the radular formulae, the range of number of rows (e.g., 60 to 80 rows in <italic><tp:taxon-name><tp:taxon-name-part taxon-name-part-type="genus" reg="Onchidium">O.</tp:taxon-name-part> <tp:taxon-name-part taxon-name-part-type="species" reg="melakense">melakense</tp:taxon-name-part></tp:taxon-name></italic>) and the range of number of lateral teeth per half row (e.g., 70 to 110 in <italic><tp:taxon-name><tp:taxon-name-part taxon-name-part-type="genus" reg="Onchidium">O.</tp:taxon-name-part> <tp:taxon-name-part taxon-name-part-type="species" reg="melakense">melakense</tp:taxon-name-part></tp:taxon-name></italic>) are provided. The number of radular rows was not described in <italic><tp:taxon-name><tp:taxon-name-part taxon-name-part-type="genus" reg="Onchidium">O.</tp:taxon-name-part> <tp:taxon-name-part taxon-name-part-type="species" reg="reevesii">reevesii</tp:taxon-name-part></tp:taxon-name></italic> by <xref ref-type="bibr" rid="B46">Wang et al. (2018)</xref>.</p></caption><table id="TID0ERLBI" rules="all"><tbody><tr><td rowspan="1" colspan="1">
                  <bold>Species</bold>
                </td><td rowspan="1" colspan="1">
                  <bold><italic><tp:taxon-name><tp:taxon-name-part taxon-name-part-type="genus" reg="Onchidium">O.</tp:taxon-name-part> <tp:taxon-name-part taxon-name-part-type="species" reg="melakense">melakense</tp:taxon-name-part></tp:taxon-name></italic></bold>
                </td><td rowspan="1" colspan="1">
                  <bold><italic><tp:taxon-name><tp:taxon-name-part taxon-name-part-type="genus" reg="Onchidium">O.</tp:taxon-name-part> <tp:taxon-name-part taxon-name-part-type="species" reg="reevesii">reevesii</tp:taxon-name-part></tp:taxon-name></italic></bold>
                </td><td rowspan="1" colspan="1">
                  <bold><italic><tp:taxon-name><tp:taxon-name-part taxon-name-part-type="genus" reg="Onchidium">O.</tp:taxon-name-part> <tp:taxon-name-part taxon-name-part-type="species" reg="stuxbergi">stuxbergi</tp:taxon-name-part></tp:taxon-name></italic></bold>
                </td><td rowspan="1" colspan="1">
                  <bold><italic><tp:taxon-name><tp:taxon-name-part taxon-name-part-type="genus" reg="Onchidium">O.</tp:taxon-name-part> <tp:taxon-name-part taxon-name-part-type="species" reg="typhae">typhae</tp:taxon-name-part></tp:taxon-name></italic></bold>
                </td></tr><tr><td rowspan="1" colspan="1">Size</td><td rowspan="1" colspan="1">Up to 45 mm</td><td rowspan="1" colspan="1">Up to 67 mm</td><td rowspan="1" colspan="1">Up to 55 mm</td><td rowspan="1" colspan="1">Up to 65 mm</td></tr><tr><td rowspan="1" colspan="1">Dorsal color</td><td rowspan="1" colspan="1">Light brown</td><td rowspan="1" colspan="1">Brown</td><td rowspan="1" colspan="1">Brown, occasionally black</td><td rowspan="1" colspan="1">Brownish</td></tr><tr><td rowspan="1" colspan="1">Foot color</td><td rowspan="1" colspan="1">Pale yellow-beige</td><td rowspan="1" colspan="1">Whitish or light yellow</td><td rowspan="1" colspan="1">Bright orange</td><td rowspan="1" colspan="1">Grey to yellow, sometimes greenish</td></tr><tr><td rowspan="1" colspan="1">Hyponotum color</td><td rowspan="1" colspan="1">White</td><td rowspan="1" colspan="1">Light grey or beige-white</td><td rowspan="1" colspan="1">Greyish to yellowish, sometimes greenish</td><td rowspan="1" colspan="1">Grey to yellow, sometimes greenish</td></tr><tr><td rowspan="1" colspan="1">Black dots on hyponotum</td><td rowspan="1" colspan="1">Absent</td><td rowspan="1" colspan="1">Present</td><td rowspan="1" colspan="1">Present</td><td rowspan="1" colspan="1">Absent</td></tr><tr><td rowspan="1" colspan="1">Type of intestinal loops</td><td rowspan="1" colspan="1">III, TL from 1 to 5 o’clock</td><td rowspan="1" colspan="1">III, TL at 2 o’clock</td><td rowspan="1" colspan="1">III, TL from 1 to 8 o’clock</td><td rowspan="1" colspan="1">II, TL from 8 to 9 o’clock</td></tr><tr><td rowspan="1" colspan="1">Radular formulae</td><td rowspan="1" colspan="1">60/80, 70/110</td><td rowspan="1" colspan="1">62/110 (lateral teeth only)</td><td rowspan="1" colspan="1">50/70, 68/80</td><td rowspan="1" colspan="1">53/65, 65/80</td></tr><tr><td rowspan="1" colspan="1">Penial gland spine length</td><td rowspan="1" colspan="1">Up to 1.1 mm</td><td rowspan="1" colspan="1">No data available</td><td rowspan="1" colspan="1">Up to 2 mm</td><td rowspan="1" colspan="1">Up to 1.2 mm</td></tr><tr><td rowspan="1" colspan="1">Penial sheath</td><td rowspan="1" colspan="1">Short and straight</td><td rowspan="1" colspan="1">Long and heavily coiled in spirals</td><td rowspan="1" colspan="1">Long and heavily coiled in spirals</td><td rowspan="1" colspan="1">Long and heavily coiled in spirals</td></tr><tr><td rowspan="1" colspan="1">Insertion of retractor muscle in visceral cavity</td><td rowspan="1" colspan="1">Middle</td><td rowspan="1" colspan="1">Posterior third</td><td rowspan="1" colspan="1">Posterior third</td><td rowspan="1" colspan="1">Near the heart (India) &amp; posterior half (everywhere else)</td></tr><tr><td rowspan="1" colspan="1">Anterior retractor muscle</td><td rowspan="1" colspan="1">Present (occasionally absent)</td><td rowspan="1" colspan="1">Absent</td><td rowspan="1" colspan="1">Present (possibly occasionally absent)</td><td rowspan="1" colspan="1">Absent</td></tr></tbody></table></table-wrap></tp:treatment-sec><ref-list><ref id="B9"><mixed-citation xmlns:xlink="http://www.w3.org/1999/xlink" xlink:type="simple"><person-group><name name-style="western"><surname>Dayrat</surname><given-names>B</given-names></name><name name-style="western"><surname>Goulding</surname><given-names>TC</given-names></name><name name-style="western"><surname>Apte</surname><given-names>D</given-names></name><name name-style="western"><surname>Bhave</surname><given-names>V</given-names></name><name name-style="western"><surname>Comendador</surname><given-names>J</given-names></name><name name-style="western"><surname>Ngô</surname><given-names>XQ</given-names></name><name name-style="western"><surname>Tan</surname><given-names>SK</given-names></name><name name-style="western"><surname>Tan</surname><given-names>SH</given-names></name></person-group> (<year>2016</year>) <article-title>Integrative taxonomy of the genus <italic><tp:taxon-name><tp:taxon-name-part taxon-name-part-type="genus">Onchidium</tp:taxon-name-part></tp:taxon-name></italic> Buchannan, 1800 (<tp:taxon-name><tp:taxon-name-part taxon-name-part-type="phylum">Mollusca</tp:taxon-name-part></tp:taxon-name>, <tp:taxon-name><tp:taxon-name-part taxon-name-part-type="class">Gastropoda</tp:taxon-name-part></tp:taxon-name>, <tp:taxon-name><tp:taxon-name-part taxon-name-part-type="infraclass">Pulmonata</tp:taxon-name-part></tp:taxon-name>, <tp:taxon-name><tp:taxon-name-part taxon-name-part-type="family">Onchidiidae</tp:taxon-name-part></tp:taxon-name>).</article-title><source>ZooKeys</source><volume>636</volume>: <fpage>1</fpage>–<lpage>40</lpage>. <ext-link xlink:type="simple" ext-link-type="doi" xlink:href="10.3897/zookeys.636.8879">https://doi.org/10.3897/zookeys.636.8879</ext-link></mixed-citation></ref><ref id="B23"><mixed-citation xmlns:xlink="http://www.w3.org/1999/xlink" xlink:type="simple"><institution xlink:type="simple">ICZN</institution> (<year>1999</year>) <source>International Code of Zoological Nomenclature (4<sup>th</sup> edn.).</source><publisher-name>The International Trust for Zoological Nomenclature</publisher-name>, <publisher-loc>London</publisher-loc>, <size units="page">306 pp</size>.</mixed-citation></ref><ref id="B46"><mixed-citation xmlns:xlink="http://www.w3.org/1999/xlink" xlink:type="simple"><person-group><name name-style="western"><surname>Wang</surname><given-names>D</given-names></name><name name-style="western"><surname>Xu</surname><given-names>G</given-names></name><name name-style="western"><surname>Qian</surname><given-names>J</given-names></name><name name-style="western"><surname>Shen</surname><given-names>H</given-names></name><name name-style="western"><surname>Zhang</surname><given-names>K</given-names></name><name name-style="western"><surname>Guan</surname><given-names>J</given-names></name></person-group> (<year>2018</year>) <article-title>A morphological description of <italic><tp:taxon-name><tp:taxon-name-part taxon-name-part-type="genus">Onchidium</tp:taxon-name-part> <tp:taxon-name-part taxon-name-part-type="species">reevesii</tp:taxon-name-part></tp:taxon-name></italic> (<tp:taxon-name><tp:taxon-name-part taxon-name-part-type="class">Gastropoda</tp:taxon-name-part></tp:taxon-name>: <tp:taxon-name><tp:taxon-name-part taxon-name-part-type="suborder">Eupulmonata</tp:taxon-name-part></tp:taxon-name>: <tp:taxon-name><tp:taxon-name-part taxon-name-part-type="suborder">Systellommatophora</tp:taxon-name-part></tp:taxon-name>).</article-title><source>Molluscan Research</source><volume>38</volume>: <fpage>218</fpage>–<lpage>225</lpage>. <ext-link xlink:type="simple" ext-link-type="doi" xlink:href="10.1080/13235818.2018.1428780">https://doi.org/10.1080/13235818.2018.1428780</ext-link></mixed-citation></ref><ref id="B10"><mixed-citation xmlns:xlink="http://www.w3.org/1999/xlink" xlink:type="simple"><person-group><name name-style="western"><surname>Dayrat</surname><given-names>B</given-names></name><name name-style="western"><surname>Goulding</surname><given-names>TC</given-names></name><name name-style="western"><surname>Apte</surname><given-names>D</given-names></name><name name-style="western"><surname>Bhave</surname><given-names>V</given-names></name><name name-style="western"><surname>Ngô</surname><given-names>XQ</given-names></name></person-group> (<year>2017</year>) <article-title>A new genus and four new species of onchidiid slugs from South-East Asia (<tp:taxon-name><tp:taxon-name-part taxon-name-part-type="phylum">Mollusca</tp:taxon-name-part></tp:taxon-name>: <tp:taxon-name><tp:taxon-name-part taxon-name-part-type="class">Gastropoda</tp:taxon-name-part></tp:taxon-name>: <tp:taxon-name><tp:taxon-name-part taxon-name-part-type="infraclass">Pulmonata</tp:taxon-name-part></tp:taxon-name>: <tp:taxon-name><tp:taxon-name-part taxon-name-part-type="family">Onchidiidae</tp:taxon-name-part></tp:taxon-name>).</article-title><source>Journal of Natural History</source><volume>51</volume>: <fpage>1851</fpage>–<lpage>1897</lpage>. <ext-link xlink:type="simple" ext-link-type="doi" xlink:href="10.1080/00222933.2017.1347297">https://doi.org/10.1080/00222933.2017.1347297</ext-link></mixed-citation></ref><ref id="B11"><mixed-citation xmlns:xlink="http://www.w3.org/1999/xlink" xlink:type="simple"><person-group><name name-style="western"><surname>Dayrat</surname><given-names>B</given-names></name><name name-style="western"><surname>Goulding</surname><given-names>TC</given-names></name><name name-style="western"><surname>Khalil</surname><given-names>M</given-names></name><name name-style="western"><surname>Lozouet</surname><given-names>P</given-names></name><name name-style="western"><surname>Tan</surname><given-names>SH</given-names></name></person-group> (<year>2018</year>) <article-title>Systematic revision one clade at a time: A new genus of onchidiid slugs from the Indo-West Pacific (<tp:taxon-name><tp:taxon-name-part taxon-name-part-type="class">Gastropoda</tp:taxon-name-part></tp:taxon-name>: <tp:taxon-name><tp:taxon-name-part taxon-name-part-type="subclass">Euthyneura</tp:taxon-name-part></tp:taxon-name>: <tp:taxon-name><tp:taxon-name-part taxon-name-part-type="family">Onchidiidae</tp:taxon-name-part></tp:taxon-name>).</article-title><source>Raffles Bulletin of Zoology</source><volume>66</volume>: <fpage>814</fpage>–<lpage>837</lpage>.</mixed-citation></ref><ref id="B12"><mixed-citation xmlns:xlink="http://www.w3.org/1999/xlink" xlink:type="simple"><person-group><name name-style="western"><surname>Dayrat</surname><given-names>B</given-names></name><name name-style="western"><surname>Goulding</surname><given-names>TC</given-names></name><name name-style="western"><surname>Khalil</surname><given-names>M</given-names></name><name name-style="western"><surname>Apte</surname><given-names>D</given-names></name><name name-style="western"><surname>Bourke</surname><given-names>AJ</given-names></name><name name-style="western"><surname>Comendador</surname><given-names>J</given-names></name><name name-style="western"><surname>Tan</surname><given-names>SH</given-names></name></person-group> (<year>2019a</year>) <article-title>A new genus and three new species of mangrove slugs from the Indo-West Pacific (<tp:taxon-name><tp:taxon-name-part taxon-name-part-type="class">Gastropoda</tp:taxon-name-part></tp:taxon-name>: <tp:taxon-name><tp:taxon-name-part taxon-name-part-type="subclass">Euthyneura</tp:taxon-name-part></tp:taxon-name>: <tp:taxon-name><tp:taxon-name-part taxon-name-part-type="family">Onchidiidae</tp:taxon-name-part></tp:taxon-name>).</article-title><source>European Journal of Taxonomy</source><volume>500</volume>: <fpage>1</fpage>–<lpage>77</lpage>. <ext-link xlink:type="simple" ext-link-type="doi" xlink:href="10.5852/ejt.2019.500">https://doi.org/10.5852/ejt.2019.500</ext-link></mixed-citation></ref><ref id="B13"><mixed-citation xmlns:xlink="http://www.w3.org/1999/xlink" xlink:type="simple"><person-group><name name-style="western"><surname>Dayrat</surname><given-names>B</given-names></name><name name-style="western"><surname>Goulding</surname><given-names>TC</given-names></name><name name-style="western"><surname>Khalil</surname><given-names>M</given-names></name><name name-style="western"><surname>Comendador</surname><given-names>J</given-names></name><name name-style="western"><surname>Ngô</surname><given-names>XQ</given-names></name><name name-style="western"><surname>Tan</surname><given-names>SK</given-names></name><name name-style="western"><surname>Tan</surname><given-names>SH</given-names></name></person-group> (<year>2019b</year>) <article-title>A new genus of air-breathing marine slugs from South-East Asia (<tp:taxon-name><tp:taxon-name-part taxon-name-part-type="class">Gastropoda</tp:taxon-name-part></tp:taxon-name>: <tp:taxon-name><tp:taxon-name-part taxon-name-part-type="infraclass">Pulmonata</tp:taxon-name-part></tp:taxon-name>: <tp:taxon-name><tp:taxon-name-part taxon-name-part-type="family">Onchidiidae</tp:taxon-name-part></tp:taxon-name>).</article-title><source>ZooKeys</source><volume>877</volume>: <fpage>31</fpage>–<lpage>80</lpage>. <ext-link xlink:type="simple" ext-link-type="doi" xlink:href="10.3897/zookeys.877.36698.figure1">https://doi.org/10.3897/zookeys.877.36698.figure1</ext-link></mixed-citation></ref><ref id="B8"><mixed-citation xmlns:xlink="http://www.w3.org/1999/xlink" xlink:type="simple"><person-group><name name-style="western"><surname>Dayrat</surname><given-names>B</given-names></name><name name-style="western"><surname>Goulding</surname><given-names>TC</given-names></name></person-group> (<year>2017</year>) <article-title>Systematics of the onchidiid slug <italic><tp:taxon-name><tp:taxon-name-part taxon-name-part-type="genus">Onchidina</tp:taxon-name-part> <tp:taxon-name-part taxon-name-part-type="species">australis</tp:taxon-name-part></tp:taxon-name></italic> (<tp:taxon-name><tp:taxon-name-part taxon-name-part-type="phylum">Mollusca</tp:taxon-name-part></tp:taxon-name>: <tp:taxon-name><tp:taxon-name-part taxon-name-part-type="class">Gastropoda</tp:taxon-name-part></tp:taxon-name>: <tp:taxon-name><tp:taxon-name-part taxon-name-part-type="infraclass">Pulmonata</tp:taxon-name-part></tp:taxon-name>).</article-title><source>Archiv für Molluskenkunde</source><volume>146</volume>: <fpage>121</fpage>–<lpage>133</lpage>. <ext-link xlink:type="simple" ext-link-type="doi" xlink:href="10.1127/arch.moll/146/121-133">https://doi.org/10.1127/arch.moll/146/121-133</ext-link></mixed-citation></ref><ref id="B15"><mixed-citation xmlns:xlink="http://www.w3.org/1999/xlink" xlink:type="simple"><person-group><name name-style="western"><surname>Goulding</surname><given-names>TC</given-names></name><name name-style="western"><surname>Khalil</surname><given-names>M</given-names></name><name name-style="western"><surname>Tan</surname><given-names>SH</given-names></name><name name-style="western"><surname>Dayrat</surname><given-names>B</given-names></name></person-group> (<year>2018a</year>) <article-title>A new genus and a new species of onchidiid slugs from eastern Indonesia (<tp:taxon-name><tp:taxon-name-part taxon-name-part-type="class">Gastropoda</tp:taxon-name-part></tp:taxon-name>: <tp:taxon-name><tp:taxon-name-part taxon-name-part-type="subclass">Euthyneura</tp:taxon-name-part></tp:taxon-name>: <tp:taxon-name><tp:taxon-name-part taxon-name-part-type="family">Onchidiidae</tp:taxon-name-part></tp:taxon-name>).</article-title><source>Raffles Bulletin of Zoology</source><volume>66</volume>: <fpage>337</fpage>–<lpage>349</lpage>.</mixed-citation></ref><ref id="B16"><mixed-citation xmlns:xlink="http://www.w3.org/1999/xlink" xlink:type="simple"><person-group><name name-style="western"><surname>Goulding</surname><given-names>TC</given-names></name><name name-style="western"><surname>Khalil</surname><given-names>M</given-names></name><name name-style="western"><surname>Tan</surname><given-names>SH</given-names></name><name name-style="western"><surname>Dayrat</surname><given-names>B</given-names></name></person-group> (<year>2018b</year>) <article-title>Integrative taxonomy of a new and highly-diverse genus of onchidiid slugs from the Coral Triangle (<tp:taxon-name><tp:taxon-name-part taxon-name-part-type="class">Gastropoda</tp:taxon-name-part></tp:taxon-name>: <tp:taxon-name><tp:taxon-name-part taxon-name-part-type="infraclass">Pulmonata</tp:taxon-name-part></tp:taxon-name>: <tp:taxon-name><tp:taxon-name-part taxon-name-part-type="family">Onchidiidae</tp:taxon-name-part></tp:taxon-name>).</article-title><source>ZooKeys</source><volume>763</volume>: <fpage>1</fpage>–<lpage>111</lpage>. <ext-link xlink:type="simple" ext-link-type="doi" xlink:href="10.3897/zookeys.763.21252">https://doi.org/10.3897/zookeys.763.21252</ext-link></mixed-citation></ref><ref id="B17"><mixed-citation xmlns:xlink="http://www.w3.org/1999/xlink" xlink:type="simple"><person-group><name name-style="western"><surname>Goulding</surname><given-names>TC</given-names></name><name name-style="western"><surname>Tan</surname><given-names>SH</given-names></name><name name-style="western"><surname>Tan</surname><given-names>SK</given-names></name><name name-style="western"><surname>Apte</surname><given-names>D</given-names></name><name name-style="western"><surname>Bhave</surname><given-names>V</given-names></name><name name-style="western"><surname>Narayana</surname><given-names>S</given-names></name><name name-style="western"><surname>Salunkhe</surname><given-names>R</given-names></name><name name-style="western"><surname>Dayrat</surname><given-names>B</given-names></name></person-group> (<year>2018c</year>) <article-title>A revision of <italic><tp:taxon-name><tp:taxon-name-part taxon-name-part-type="genus">Peronina</tp:taxon-name-part></tp:taxon-name></italic> Plate, 1893 (<tp:taxon-name><tp:taxon-name-part taxon-name-part-type="class">Gastropoda</tp:taxon-name-part></tp:taxon-name>: <tp:taxon-name><tp:taxon-name-part taxon-name-part-type="subclass">Euthyneura</tp:taxon-name-part></tp:taxon-name>: <tp:taxon-name><tp:taxon-name-part taxon-name-part-type="family">Onchidiidae</tp:taxon-name-part></tp:taxon-name>) based on mitochondrial and nuclear DNA sequences, morphology, and natural history.</article-title><source>Invertebrate Systematics</source><volume>32</volume>: <fpage>803</fpage>–<lpage>826</lpage>. <ext-link xlink:type="simple" ext-link-type="doi" xlink:href="10.1071/IS17094">https://doi.org/10.1071/IS17094</ext-link></mixed-citation></ref></ref-list></tp:taxon-treatment>
